# Supplementary material for: Systemic Immune Factors and Risk of Allergic Contact Dermatitis: A Bidirectional Mendelian Randomization Study
Source: Int J Mol Sci. 2024 Sep 27;25(19):10436. doi: 10.3390/ijms251910436 (PMC11476522; doi:10.3390/ijms251910436)
Supplement: Supplementary file 1 [file ijms-25-10436-s001.zip › Supplementary Tables.xlsx]

## Sheet: suplementary table S1
Table S1. GWAS ID of systemic immune factors
GWAS ID	Time		Numbers
Chemokines
prot-a-387	2018	Eotaxin	3301	10534735	Eotaxin
ebi-a-GCST90012052	2020	C-C motif chemokine 4 levels	21758	12718214	MIP1b
prot-b-4	2018	C-C motif chemokine ligand 2	3394	5270646	CCL2
prot-a-386	2018	C-C motif chemokine 1	3301	10534735	CCL1
prot-a-409	2018	C-C motif chemokine 5	3301	10534735	CCL5
prot-a-410	2018	C-C motif chemokine 7	3301	10534735	CCL7
prot-a-738	2018	C-X-C motif chemokine 10	3301	10534735	IP-10
prot-a-750	2018	C-X-C motif chemokine 9	3301	10534735	CXCL9
ebi-a-GCST90012019	2020	C-X-C motif chemokine 1 levels	21758	13022233	CXCL1
prot-b-53	2018	C-C motif chemokine ligand 3	3394	5270646	MIP1a
prot-a-743	2018	C-X-C motif chemokine 13	3301	10534735	BLC
Growth factors
ebi-a-GCST90012042	2020	beta-nerve growth factor levels	21758	11675444	bNGF
ebi-a-GCST004432	2016	Platelet-derived growth factor BB levels	8293	9800009	PDGFbb
prot-a-1653	2018	Kit ligand	3301	10534735	KITLG
prot-a-685	2018	Granulocyte colony-stimulating factor	3301	10534735	GCSF
ebi-a-GCST90012069	2020	vascular endothelial growth factor D levels	21758	13102870	VEGF D
ebi-a-GCST90011995	2020	Vascular endothelial growth factor levels	21758	12717927	VEGF
prot-b-22	2018	vascular endothelial growth factor A	3394	5270646	VEGF A
prot-a-681	2018	Granulocyte-macrophage colony-stimulating factor	3301	10534735	CSF1
prot-a-2962	2018	Transforming growth factor beta-1	3301	10534735	TGF-β
Other
prot-a-3096	2018	TNF receptor-associated factor 4	3301	10534735	TNF4
prot-c-3722_49_2	2019	TNF-a	—	501428	TNF-a
prot-c-4703_87_2	2019	TNF-b	—	501428	TNF-b
prot-b-27	2018	TNF superfamily member 10	3394	5270646	TNFS10
prot-b-12	2018	TNF superfamily member 11	3394	5270646	TNFS11
prot-b-24	2018	TNF superfamily member 14	3394	5270646	TNFS14
ebi-a-GCST004456	2016	Interferon gamma levels	7701	9785363	IFNg
ebi-a-GCST90029070	2022	C-reactive protein levels	575531	10713245	CRP
prot-a-1805	2018	Lymphotoxin alpha2:beta1	3301	10534735	Lymphotoxin α
ebi-a-GCST90012031	2020	Myeloperoxidase levels	21758	13138585	myeloperoxidase
prot-a-723	2018	Cathepsin G	3301	10534735	cathepsin G
prot-c-5308_89_2	2019	Elastase	—	501428	elastase
prot-a-1898	2018	MHC class I polypeptide-related sequence B	3301	10534735	MHCI
ebi-a-GCST90001653	2020	CD28-CD4-CD8-T cell %CD4-CD8-T cell	3440	15147619	CD28-CD4-CD8-T cell
met-b-148	2015	PD1 on CD4mem	497	1628359	PD1
ebi-a-GCST90001637	2020	CD4-CD8-Natural Killer T %T cell	3668	15198002	CD4-CD8-Natural Killer T
ebi-a-GCST90001593	2020	CD8+ T cell %T cell	3668	15198002	CD8
ebi-a-GCST90011997	2020	CD40 ligand levels	21758	13106328	CD40
ebi-a-GCST90001616	2020	TCRgd T cell %T cell	3666	15197863	TCR
ebi-a-GCST011834	2021	Complement C3 levels	3210	6016569	C3
prot-a-315	2018	Complement C4	3301	10534735	C4
ebi-a-GCST90019439	2020	Complement factor B measurement	10708	15567820	Complement factor B

## Sheet: suplementary table S2
Table S2. Details of systemic immune factors predicting SNPs with Allergic contact dermatitis (with genome-wide significant SNPs)
Category	exposure	Systemic immune factors
		SNP	Effect allele	Other allele	P value	Beta	Standard Error
Interleukins
	IL18	rs2817165	G	A	1.486e-06	-0.0785	0.0163
		rs11102935	C	G	6.79908e-07	0.1045	0.021
		rs113496397	T	C	2.90001e-06	0.0783	0.0167
		rs6805205	A	C	3.81698e-06	0.0739	0.016
		rs1533141	C	A	3.03501e-06	0.1149	0.0246
		rs34983931	G	A	8.47403e-07	0.1211	0.0246
		rs9265569	A	G	1.123e-06	-0.0817	0.0168
		rs77419718	T	G	1.13399e-06	-0.1679	0.0345
		rs12662606	A	G	4.35001e-06	-0.6459	0.1406
		rs75577415	T	C	1.388e-06	-0.2696	0.0559
		rs1776992	G	C	4.346e-06	0.1104	0.024
		rs3128517	T	C	5.714e-08	-0.0738	0.0136
		rs148414929	A	G	3.71202e-07	-0.2525	0.0497
		rs146730165	T	G	4.50703e-06	0.228	0.0497
		rs2354323	A	C	1.32099e-06	-0.0763	0.0158
		rs1112364	T	C	2.009e-06	-0.1264	0.0266
		rs140882208	T	C	3.89601e-07	-0.2149	0.0424
		rs62092633	T	C	3.95804e-06	-0.1449	0.0314
	IL27	rs1257169	A	C	1.29808e-17	-0.0968	0.0113
		rs11711157	T	C	7.59451e-11	-0.09	0.0138
		rs9715769	C	A	4.53106e-11	0.0965	0.0147
		rs3750717	A	G	1.199e-08	0.2232	0.0392
		rs11599750	T	C	8.02602e-66	-0.1793	0.0105
		rs10843390	T	C	3.08702e-08	0.0624	0.0113
		rs10774624	A	G	2.23821e-13	-0.0757	0.0103
		rs704	A	G	1.44511e-39	-0.1349	0.0102
		rs111072793	A	C	2.9181e-11	0.0977	0.0147
		rs116905541	A	G	2.39387e-18	-0.2973	0.034
		rs8099905	G	A	3.25162e-43	0.169	0.0123
		rs8102855	C	T	1e-200	-0.4177	0.0109
		rs4807575	C	T	5.26744e-51	0.1632	0.0109
		rs150070919	A	G	2.47685e-17	-0.4308	0.0509
		rs59975010	T	C	5.39598e-09	-0.0843	0.0144
		rs12625762	A	G	3.22003e-08	0.0823	0.0149
	IL6	rs2228145	C	A	3.3358e-45	0.1747	0.0124
		rs4959106	C	T	2.37197e-09	0.0823	0.0138
	IL8	rs7655660	A	G	2.66624e-15	-0.1876	0.0237
		rs972492	C	A	3.82798e-08	0.1108	0.0202
	IL25	rs56087676	C	T	4.89779e-06	-0.1988	0.0435
		rs115901379	G	T	8.91251e-07	0.4555	0.0927
		rs62177212	C	T	3.54813e-06	-0.2248	0.0485
		rs140733981	T	C	3.23594e-06	-0.123	0.0264
		rs2378912	A	G	6.45654e-08	0.1463	0.0271
		rs144355761	G	T	3.98107e-06	0.6211	0.1347
		rs79988761	A	G	1.90546e-06	0.2121	0.0445
		rs2508490	A	G	5.88844e-194	-0.8195	0.0276
		rs138445338	T	G	1.54882e-06	-0.3991	0.0831
		rs73261116	C	T	9.77237e-07	-0.6938	0.1418
		rs80164894	T	C	2.0893e-06	0.1926	0.0406
		rs116922377	T	G	2.5704e-06	0.1918	0.0408
		rs138959364	A	G	1.28825e-06	0.7274	0.1502
		rs145205049	T	G	1.8197e-06	0.629	0.1318
		rs11077890	T	C	3.98107e-06	0.1557	0.0338
		rs73443361	T	C	1.54882e-06	0.2942	0.0612
	IL4	rs76460317	T	G	3.01995e-06	-0.4412	0.0944
		rs266825	A	G	1.62181e-07	-0.268	0.0512
		rs6760965	G	A	7.07946e-07	0.3843	0.0775
		rs6772865	T	C	1.94984e-06	0.156	0.0328
		rs1278107	T	C	4.57088e-06	-0.1829	0.0399
		rs4698543	T	C	4.67735e-06	-0.1489	0.0325
		rs13103186	T	G	3.38844e-07	-0.1817	0.0356
		rs111661676	T	C	4.36516e-06	0.1994	0.0434
		rs79956589	G	T	1.09648e-06	0.1966	0.0403
		rs138642326	A	G	5.01187e-08	0.9378	0.172
		rs1261397	A	G	1.94984e-06	-0.1295	0.0272
		rs55672935	C	T	2.51189e-06	0.1381	0.0294
		rs12115781	C	A	4.46684e-07	0.2307	0.0457
		rs74419369	T	C	1.65959e-07	-0.6112	0.1168
		rs10880857	T	A	1.86209e-06	-0.1304	0.0273
		rs1137193	C	G	6.0256e-07	0.1476	0.0296
		rs75664246	G	A	2.04174e-06	0.2626	0.0553
	IL12p70	rs282258	C	T	3.209e-06	-0.073	0.0156
		rs3025021	C	T	2.20298e-06	-0.0898	0.0188
		rs145023524	A	G	1.54099e-12	0.279	0.0394
		rs12199215	T	C	5.10858e-11	0.1278	0.0192
		rs7754905	G	A	4.27701e-08	0.1029	0.019
		rs7757246	C	T	1.97201e-06	-0.139	0.0285
		rs4349809	G	T	2.55859e-124	-0.3777	0.0159
		rs6993770	T	A	1.118e-06	-0.0918	0.0189
		rs2375980	G	C	4.55198e-09	-0.0937	0.0159
		rs10761731	T	A	6.22802e-10	0.1001	0.0162
		rs79121401	C	T	4.24199e-06	-0.5548	0.1206
		rs782107	A	G	1.60199e-06	0.075	0.0156
		rs72831623	A	G	2.41602e-07	0.1913	0.037
		rs71361173	G	T	3.05999e-06	-0.111	0.0239
		rs200751	C	G	3.97997e-06	-0.0986	0.0214
		rs17229494	G	A	4.93094e-06	0.1172	0.0257
	IL1a	rs72647025	G	C	1.86209e-06	0.1338	0.0281
		rs6549977	A	G	3.89045e-06	-0.1196	0.0259
		rs2734376	T	C	4.89779e-07	0.1397	0.0278
		rs11922046	T	C	1.20226e-06	0.1392	0.0287
		rs13170249	T	C	4.36516e-06	0.3527	0.0768
		rs4867603	C	T	1.04713e-06	-0.1305	0.0267
		rs2749675	G	A	4.36516e-06	-0.1716	0.0374
		rs78084692	G	A	1.51356e-06	0.8742	0.1817
		rs192996211	A	G	4.89779e-06	-0.4686	0.1026
		rs60010354	G	A	4.16869e-06	0.1142	0.0248
		rs4757027	C	G	3.38844e-07	-0.1425	0.0279
		rs139711468	A	G	1.86209e-06	-0.347	0.0728
		rs77869959	A	C	4.46684e-06	-0.2402	0.0523
		rs7148359	T	C	2.13796e-06	-0.1354	0.0286
		rs28895307	G	T	4.2658e-07	0.3649	0.0721
		rs41386050	T	G	4.7863e-06	0.3175	0.0694
		rs10418046	G	T	3.0903e-07	0.1529	0.0299
		rs8107140	A	C	3.63078e-06	0.1147	0.0248
		rs6033085	T	A	4.89779e-06	-0.1796	0.0393
	IL1b	rs62277919	C	T	3.54813e-06	0.1728	0.0373
		rs13402561	G	C	2.18776e-23	-0.3247	0.0326
		rs10513093	G	A	1.58489e-06	0.166	0.0346
		rs11128671	T	A	1.09648e-06	0.1234	0.0253
		rs116613067	G	T	1.62181e-06	-0.4437	0.0925
		rs11134082	T	C	2.81838e-06	0.1238	0.0264
		rs13268055	G	C	4.36516e-06	0.3182	0.0693
		rs188005719	C	T	3.89045e-06	0.2062	0.0447
		rs10827414	T	C	4.16869e-06	-0.2327	0.0505
		rs7110706	C	T	4.16869e-06	0.2507	0.0545
		rs35362642	T	C	3.98107e-06	0.5287	0.1146
		rs967645	T	C	5.12861e-09	-0.1427	0.0244
		rs137555	T	A	2.81838e-06	-0.146	0.0312
	IL34	rs10789263	C	T	4.2658e-06	-0.1632	0.0355
		rs1409416	A	G	6.76083e-07	0.6829	0.1375
		rs146362291	T	A	3.46737e-06	0.3005	0.0648
		rs368465	C	T	9.12011e-12	-0.1736	0.0255
		rs749331	A	G	4.46684e-06	-0.1128	0.0246
		rs12632689	G	A	1.23027e-06	0.1845	0.038
		rs2953129	T	C	3.31131e-06	0.1516	0.0326
		rs4859915	A	G	1.99526e-06	0.3616	0.0761
		rs145967108	A	C	3.46737e-06	-0.8573	0.1847
		rs74480769	G	A	2.34423e-15	-0.5788	0.0731
		rs9458238	C	T	3.38844e-06	-0.1185	0.0255
		rs145020763	A	G	4.89779e-06	0.4682	0.1025
		rs147313868	G	C	2.81838e-06	-0.6842	0.146
		rs118082632	T	C	1.47911e-06	-0.4375	0.0909
		rs76745549	A	T	2.34423e-06	0.2084	0.0441
		rs9574151	A	C	3.89045e-06	-0.1725	0.0374
		rs75621695	A	C	4.46684e-06	-0.279	0.0608
		rs68016289	C	T	1.1749e-06	0.1799	0.037
		rs8187736	T	C	3.98107e-06	0.2662	0.0577
		rs117506641	C	G	4.0738e-07	-0.4106	0.081
	IL37	rs7539005	T	A	2.5704e-11	-0.1696	0.0254
		rs62410788	T	C	3.54813e-06	-0.1941	0.0419
		rs2921184	G	A	1.54882e-06	-0.1781	0.0371
		rs74480769	G	A	1.90546e-12	-0.5156	0.0732
		rs1955055	G	A	3.63078e-06	-0.1495	0.0323
		rs4595126	A	T	3.71535e-07	0.2216	0.0436
		rs6981787	G	C	4.46684e-06	0.173	0.0377
		rs17819726	G	A	2.81838e-07	0.3606	0.0702
		rs11259827	G	A	2.69153e-06	0.2135	0.0455
		rs76027472	T	C	9.12011e-07	-0.233	0.0475
		rs117079751	G	A	2.95121e-06	-0.4297	0.0919
		rs28661771	C	T	1.54882e-06	-0.1633	0.034
		rs956142	T	C	1.90546e-06	-0.1214	0.0255
		rs2332686	A	C	3.31131e-06	0.1341	0.0288
		rs61191477	A	C	2.95121e-06	0.2289	0.049
		rs737952	T	C	2.51189e-06	-0.2743	0.0582
	IL9	rs41294750	T	C	2.36499e-06	0.3514	0.0748
		rs4880409	T	C	3.49704e-06	-0.3355	0.0723
		rs61867538	T	C	3.92998e-06	0.3566	0.0774
		rs76963786	T	C	4.49604e-07	-0.2865	0.0557
		rs3736858	G	C	2.76198e-06	0.1374	0.0293
		rs117807175	C	G	4.29003e-06	-0.5143	0.1113
		rs7242404	A	G	3.27303e-06	-0.1228	0.0264
		rs7232268	G	A	2.52499e-06	-0.2759	0.0587
	IL5	rs7578892	G	C	2.43703e-06	0.1173	0.0249
		rs11680908	G	A	2.03002e-06	-0.2634	0.0554
		rs6737109	C	T	2.399e-06	-0.116	0.0247
		rs7767396	G	A	7.69006e-10	-0.1515	0.0246
		rs72831687	A	G	1.69099e-06	-0.5239	0.1109
		rs73040130	C	T	6.00399e-07	-0.2638	0.0529
Chemokines
	BLC
	Eotaxin	rs12075	A	G	8.51138e-20	0.2291	0.0252
		rs76144354	A	T	2.75423e-06	0.2081	0.0444
		rs2228467	C	T	4.46684e-30	0.5552	0.0487
		rs9882256	A	G	1.07152e-06	-0.5686	0.1166
		rs73105522	C	T	2.63027e-06	0.4639	0.0988
		rs111846582	A	G	3.31131e-06	-0.3903	0.0839
		rs142802448	T	C	4.46684e-06	0.4038	0.088
		rs1632862	T	C	2.45471e-06	0.1164	0.0247
		rs757973	G	A	1.65959e-08	-0.2462	0.0436
		rs11764012	A	G	1.86209e-06	0.1277	0.0268
		rs79482865	A	G	3.16228e-06	-0.2617	0.0561
		rs117065990	C	T	4.46684e-06	-0.4247	0.0925
		rs374536767	G	C	3.31131e-06	0.2073	0.0446
		rs145351925	G	A	5.7544e-07	-0.7026	0.1405
		rs4237698	G	A	6.76083e-07	-0.1768	0.0356
		rs1792139	T	C	3.38844e-06	0.1183	0.0255
		rs4631478	T	C	2.18776e-07	0.1764	0.034
		rs549931297	A	G	1.77828e-06	-0.4375	0.0915
		rs8031285	C	T	3.89045e-07	-0.1406	0.0277
		rs11080264	G	A	1.02329e-06	-0.1281	0.0262
		rs149892458	T	C	4.36516e-06	-0.4155	0.0905
	MIP1b	rs62069151	A	G	0.4654	0.1066	0.1461
		rs8064426	A	G	0.0463404	-0.2011	0.101
		rs34479908	G	C	0.9481	0.0204	0.3126
		rs113308217	C	T	0.2862	-0.3736	0.3503
		rs675559	A	G	0.4796	0.0614	0.0868
		rs5743604	G	A	0.1232	0.1874	0.1216
		rs2159892	T	G	0.9224	0.0085	0.0876
		rs1873618	T	C	0.744801	-0.0329	0.101
		rs189786063	C	T	0.2591	-0.2842	0.2519
		rs17652005	A	T	0.1594	-0.1409	0.1001
		rs9330240	C	T	0.9211	-0.0198	0.1996
		rs116384870	A	G	0.2601	0.479	0.4253
		rs116193969	A	T	0.9717	0.0114	0.3221
		rs140058837	G	A	0.2811	0.3983	0.3695
		rs145339287	A	G	0.8473	-0.0499	0.2592
		rs79010839	T	C	0.6023	0.0894	0.1716
		rs3760131	C	T	0.1414	0.1598	0.1086
		rs117721788	T	C	0.3171	-1.0265	1.026
		rs75008933	T	G	0.8184	-0.0502	0.2184
		rs185056104	G	C	0.4757	-0.2419	0.3392
		rs117343502	A	G	0.2398	0.1624	0.1382
		rs688183	C	T	0.6284	-0.0419	0.0865
		rs7635994	A	G	0.1162	-0.2018	0.1284
		rs113010081	C	T	0.595899	0.0656	0.1237
		rs7648696	T	C	0.713801	0.0313	0.0854
		rs11657788	A	C	0.6487	0.0685	0.1503
		rs144391957	C	T	0.9507	-0.0269	0.4346
		rs1634506	C	T	0.8702	0.0136	0.0833
		rs12600678	C	T	0.0811708	0.2293	0.1315
	MCP1	rs74665163	T	C	0.5049	-0.1487	0.2231
		rs111419523	A	G	0.3451	-0.2256	0.239
		rs10517875	G	A	0.8522	0.0424	0.2277
		rs35723369	G	A	0.733701	-0.0566	0.1663
		rs80222710	T	C	0.0707995	1.4012	0.7756
		rs2037026	C	G	0.3448	0.9873	1.045
		rs62243914	A	G	0.7728	0.0433	0.1498
		rs75737769	C	T	0.2941	-0.2569	0.2448
	CCL1	rs11206386	A	G	1.8197e-06	0.1176	0.0246
		rs67361326	T	G	3.71535e-06	-0.1236	0.0267
		rs4683959	C	T	4.36516e-06	0.1175	0.0256
		rs9862927	A	C	2.34423e-06	0.4405	0.0933
		rs115192477	G	A	3.98107e-06	-0.475	0.103
		rs184504114	A	G	1.86209e-06	0.1691	0.0355
		rs56119376	A	G	4.2658e-06	-0.1232	0.0268
		rs1553948	G	A	3.89045e-06	-0.2333	0.0505
		rs62494865	G	C	4.89779e-06	0.4044	0.0885
		rs654603	A	T	4.0738e-06	-0.1751	0.038
		rs11598572	G	A	2.95121e-06	0.1218	0.0261
		rs117333396	A	G	3.89045e-06	-0.5125	0.111
		rs5744967	T	G	2.75423e-06	0.3821	0.0815
		rs11658459	A	G	3.01995e-06	-0.1206	0.0258
		rs4239214	A	G	2.18776e-06	0.1959	0.0414
		rs72890901	C	T	4.7863e-06	0.3273	0.0716
		rs1968441	G	T	2.63027e-06	-0.2038	0.0434
	RANTES	rs117920420	T	A	0.0501903	0.5388	0.2751
		rs142082745	T	C	0.64	-0.0917	0.1961
		rs75228901	C	T	0.2656	-0.1095	0.0983
		rs7080386	A	C	0.218	0.1044	0.0847
		rs147394012	T	G	0.6604	-0.1865	0.4245
		rs6993770	T	A	0.9127	0.0108	0.0989
		rs2291299	C	T	0.1787	0.1468	0.1092
		rs11081859	A	G	0.6824	0.0468	0.1143
		rs76675587	A	G	0.9421	-0.0107	0.1471
		rs2899700	G	A	0.2133	-0.2059	0.1654
		rs834447	G	A	0.79	0.0504	0.1892
		rs4786275	G	A	0.136	-0.2349	0.1576
		rs79224182	G	A	0.8076	0.044	0.1805
		rs2310929	T	C	0.2264	0.1002	0.0828
		rs8074124	T	C	0.4473	0.0812	0.1068
		rs117962963	G	A	0.7769	-0.0827	0.2919
	MCP3	rs149906452	A	G	0.2782	-0.4655	0.4293
		rs5769890	A	G	0.690799	0.1236	0.3109
		rs74983622	T	C	0.6382	0.063	0.134
		rs112887144	T	C	0.4979	0.4646	0.6856
		rs1964004	A	G	0.751201	0.033	0.104
		rs12953237	T	C	0.2823	0.1081	0.1005
		rs2356907	A	G	0.1573	-0.1323	0.0935
		rs11679741	T	C	0.575999	-0.0616	0.1102
		rs6993460	T	C	0.4602	-0.0632	0.0856
		rs7766963	C	T	0.7275	0.0294	0.0845
		rs75915401	A	G	0.4139	0.1611	0.1972
		rs34202026	T	A	0.3966	0.1996	0.2355
		rs140757032	G	A	0.4459	-0.3634	0.4767
		rs11025748	G	A	0.143	0.1245	0.085
		rs9936876	A	G	0.5392	-0.0927	0.151
		rs1133763	C	A	0.6381	-0.0538	0.1144
		rs149092813	T	C	0.0684999	0.6495	0.3565
		rs117679020	A	G	0.9298	0.0144	0.1631
	IP-10	rs75751338	G	C	4.46684e-06	0.6	0.1307
		rs6845524	C	T	1.69824e-06	-0.1205	0.0252
		rs12550730	T	C	4.57088e-06	0.1194	0.026
		rs138684658	C	T	1.44544e-06	-0.5175	0.1074
		rs3739578	A	G	6.16595e-07	0.174	0.0349
		rs148279230	T	C	3.98107e-07	0.3657	0.0721
		rs9652103	A	G	4.46684e-06	-0.1274	0.0278
	MIG	rs6079566	C	T	0.9858	-0.0019	0.1091
		rs55827550	A	G	0.0962609	0.2447	0.1471
		rs113198986	T	C	0.5306	-1.0416	1.6612
		rs146125012	A	G	0.0858499	0.2988	0.174
		rs117375775	G	A	0.5212	-1.071	1.6695
		rs139229644	C	T	0.6549	-0.1282	0.2868
		rs13188602	A	C	0.1927	-0.1085	0.0833
		rs2060284	A	G	0.515101	-0.0809	0.1243
		rs72961236	G	A	0.3229	-0.1104	0.1117
		rs12450523	G	A	0.1058	0.4632	0.2864
	GROa	rs57264087	C	T	2.227e-06	-0.0772	0.0163
		rs10907304	G	A	3.145e-06	-0.0564	0.0121
		rs55768255	T	C	1.29e-06	-0.0805	0.0166
		rs114075818	A	G	2.01999e-06	0.1443	0.0304
		rs116121311	C	A	4.29497e-07	0.2274	0.045
		rs6807587	A	G	2.065e-06	0.0581	0.0122
		rs491641	G	A	5.19398e-09	0.0716	0.0123
		rs142986889	C	T	8.47091e-07	0.2802	0.0569
		rs352013	C	T	1.295e-10	0.1152	0.0179
		rs3117604	C	T	5.80764e-117	0.2834	0.0123
		rs139939631	G	A	1.84417e-12	0.47	0.0667
		rs111720070	A	G	6.33097e-08	-0.22	0.0407
		rs28574621	C	G	1.20393e-13	0.2785	0.0376
		rs367827481	C	A	1.226e-06	0.3897	0.0803
		rs112377359	A	G	9.9731e-07	0.3579	0.0732
		rs62497763	G	A	8.30004e-07	-0.1365	0.0277
		rs263335	C	T	4.55397e-06	-0.0592	0.0129
		rs7896518	G	A	2.84905e-16	0.0874	0.0107
		rs12899510	G	A	2.49799e-06	-0.0793	0.0168
		rs11667364	T	C	1.2e-06	0.0601	0.0124
	MIP1a	rs10875552	A	G	0.8631	0.015	0.0867
		rs2188974	G	A	0.3973	0.092	0.1087
Growth factors
	TGF-β	rs117655698	A	G	0.2243	-0.5756	0.4737
		rs1611939	G	T	0.0838108	0.3562	0.206
		rs3305	G	T	0.3926	0.2464	0.2882
		rs6993770	T	A	0.9127	0.0108	0.0989
		rs1808919	A	G	0.1926	0.1257	0.0965
		rs115160695	G	A	0.417	-0.3116	0.3839
		rs11181157	T	G	0.0630798	-0.2358	0.1269
		rs61867934	C	G	0.6877	-0.2539	0.6315
		rs117732172	C	G	0.3537	-0.1943	0.2095
		rs116511160	G	A	0.3986	0.5293	0.627
	bNGF	rs145301517	C	T	3.89045e-06	-0.2734	0.0592
		rs1891978	A	G	3.46737e-06	0.1163	0.0251
		rs3731619	C	T	8.31764e-07	-0.1623	0.0329
		rs17268005	A	G	2.23872e-06	0.3599	0.0761
		rs72951983	T	C	1.62181e-06	-0.281	0.0586
		rs6746605	T	C	6.45654e-07	-0.2214	0.0445
		rs34812387	T	C	5.01187e-07	0.3243	0.0645
		rs12529550	T	A	2.45471e-06	0.4612	0.0979
		rs150236972	C	G	1.1749e-06	-0.3433	0.0706
		rs151210417	G	A	1.47911e-06	0.5704	0.1185
		rs10886244	G	A	3.98107e-06	-0.12	0.026
		rs56058195	G	A	8.12831e-07	-0.1637	0.0332
		rs1944841	A	G	4.67735e-06	-0.1478	0.0323
		rs34162168	C	T	3.54813e-06	-0.3812	0.0823
		rs147589647	T	C	2.63027e-06	0.2965	0.0631
		rs117195651	T	C	3.0903e-06	-0.249	0.0534
		rs74668706	C	T	2.34423e-06	0.3281	0.0695
	PDGFbb	rs9806745	A	C	0.3974	0.0733	0.0866
		rs13412535	A	G	0.2188	0.1273	0.1035
		rs35859699	A	G	0.8903	0.0511	0.3709
		rs9941733	G	A	0.769699	0.0318	0.1087
		rs72777070	G	T	0.3601	-0.0936	0.1022
		rs72972467	C	G	0.2594	-0.1839	0.1631
		rs11766649	G	A	0.483	0.0714	0.1017
		rs13024765	T	C	0.898	-0.0107	0.0837
		rs116445074	T	G	0.8314	0.0642	0.3014
		rs28406863	G	T	0.000549301	0.6557	0.1898
		rs12289510	G	A	0.593999	-0.0441	0.0827
		rs73162807	A	C	0.0441998	0.5318	0.2643
		rs2324229	C	T	0.408	0.0709	0.0857
		rs9936075	G	A	0.2565	0.0979	0.0862
		rs116154010	T	C	0.2855	0.3958	0.3706
		rs11916118	G	A	0.2364	0.1248	0.1054
		rs4965869	T	C	0.8374	-0.0196	0.0954
	SCF	rs73678137	C	A	0.2501	-0.6484	0.5637
		rs75891708	A	G	0.7535	-0.0405	0.1289
		rs10516056	T	C	0.3639	-0.0951	0.1047
		rs114932289	A	G	0.3231	-0.1781	0.1802
		rs6993770	T	A	0.9127	0.0108	0.0989
		rs118034257	T	C	0.8412	0.0873	0.4358
		rs2101807	T	G	0.658701	-0.1008	0.2281
		rs16985335	C	G	0.9174	-0.038	0.3667
		rs6065904	A	G	0.7985	-0.0253	0.0993
		rs7290435	G	A	0.0209701	-0.2729	0.1182
		rs185415109	A	G	0.6577	-0.1185	0.2674
		rs74491910	T	C	0.659601	0.3743	0.8496
		rs7859786	C	G	0.1723	-0.1141	0.0836
		rs17416509	C	T	0.441199	-1.0805	1.4029
		rs2275293	G	A	0.0600302	-0.2112	0.1123
		rs114221780	T	C	0.659699	0.1581	0.3591
		rs34317588	A	T	0.9715	0.0041	0.1156
	GCSF	rs2794825	A	T	1.86209e-06	0.1393	0.0292
		rs9812700	T	A	2.34423e-06	-0.1253	0.0266
		rs116833330	A	G	1.1749e-06	-0.2778	0.0572
		rs77975834	T	C	4.67735e-06	0.3374	0.0737
		rs5030888	T	G	9.33254e-08	-0.5662	0.1061
		rs2031221	G	T	1.8197e-06	0.1617	0.0339
		rs144051582	A	G	4.7863e-06	0.4503	0.0985
		rs11700910	A	G	2.45471e-06	-0.1302	0.0276
	VEGF D	rs12499527	T	G	0.4116	0.1266	0.1542
		rs5030073	G	A	0.2453	-0.0973	0.0838
		rs11070561	T	G	0.4454	0.0676	0.0885
		rs8191416	A	C	0.4696	-0.1735	0.2399
		rs3776932	G	T	0.4917	-0.0678	0.0986
		rs2731673	C	T	0.4767	0.0667	0.0938
		rs3733402	A	G	0.5004	-0.056	0.0831
		rs10982156	A	T	0.0194702	-0.5375	0.2301
		rs62169549	A	G	0.2382	0.1949	0.1652
		rs115401860	G	A	0.9613	0.0083	0.1707
		rs1359017	T	A	0.4951	0.0714	0.1047
		rs1873849	T	C	0.7984	0.0404	0.1583
		rs72777691	G	C	0.3249	0.2019	0.2051
		rs8025505	T	C	0.472799	-0.0658	0.0916
		rs113600028	A	G	0.676	0.1304	0.3121
		rs1275692	T	C	0.3815	-0.0888	0.1015
		rs117083709	A	C	0.5243	0.2048	0.3217
		rs139327758	A	G	0.0684605	0.38	0.2086
		rs117836319	A	G	0.1252	0.3641	0.2375
		rs145036476	C	G	0.522001	0.0928	0.1449
		rs6930981	C	T	0.9537	0.0053	0.0909
		rs11073298	A	G	0.5232	0.0526	0.0824
		rs56278466	G	T	0.3447	0.0794	0.0841
		rs4858918	A	G	0.4604	0.0641	0.0868
		rs1586904	A	G	0.3963	0.075	0.0884
		rs74443371	A	G	0.2856	0.2672	0.2502
		rs7178801	G	A	0.1569	-0.1274	0.09
		rs77234133	A	T	0.00882999	0.7486	0.2859
	VEGF A	rs118006850	A	G	0.1686	-0.392	0.2847
		rs6993770	T	A	0.9127	0.0108	0.0989
		rs7779776	G	C	0.6205	0.0408	0.0825
		rs116177188	C	T	0.1614	-0.5057	0.3611
	MCSF	rs114137635	A	G	0.8484	0.0487	0.2548
		rs10760487	G	A	0.0789096	0.2555	0.1454
		rs11546290	T	C	0.2532	0.1359	0.1189
		rs79792141	T	G	0.4332	-0.2109	0.2691
		rs4951053	T	A	0.8879	-0.0124	0.0883
		rs6556552	G	T	0.4419	0.0879	0.1143
		rs144921929	A	G	0.8936	-0.0152	0.1133
		rs12935089	T	C	0.978	0.0023	0.0839
		rs12944041	A	G	0.6136	-0.0428	0.0848
		rs7532683	C	G	0.1191	0.1312	0.0842
Other
	TNF-a	rs9808346	A	G	0.1185	0.4775	0.3059
		rs17119113	G	A	0.2218	0.1504	0.1231
		rs16938466	T	G	0.1723	-0.2552	0.187
		rs16984398	T	C	0.8396	0.0322	0.1591
	TRAIL	rs344560	C	T	0.6202	-0.0874	0.1763
		rs112222266	T	G	0.9379	0.0168	0.2152
		rs2271311	T	C	0.7204	0.0387	0.1082
		rs77826036	C	T	0.696101	0.0503	0.1288
		rs9517241	A	G	0.8065	-0.1169	0.4774
		rs62194209	T	C	0.2815	-0.207	0.1923
	TNFS11	rs148647768	A	T	0.1179	0.6031	0.3857
		rs17425725	C	G	0.9654	-0.005	0.1144
		rs149081536	G	A	0.1155	-0.544	0.3457
		rs1547272	T	C	0.0547394	-0.1837	0.0957
		rs2743851	C	T	0.6967	0.0618	0.1586
	TNFS14	rs149081536	G	A	0.1155	-0.544	0.3457
		rs6027519	G	A	0.1162	-0.2138	0.1361
		rs1835212	C	T	0.4993	0.0655	0.0969
	IFNg	rs78296352	T	G	1.38299e-07	0.343	0.0652
		rs115729819	G	A	1.38201e-06	-0.2484	0.0515
		rs73479333	C	G	1.34301e-06	-0.1159	0.024
		rs10487554	A	G	1.087e-06	-0.0895	0.0183
		rs2188420	G	C	1.03001e-06	-0.0987	0.0202
		rs112783231	A	G	1.95501e-06	-0.2408	0.0511
		rs1867282	T	C	3.15203e-06	0.0774	0.0166
		rs74148555	T	C	2.635e-06	-0.3732	0.0774
		rs10761731	T	A	8.08891e-07	0.0826	0.0167
		rs12420286	C	T	2.083e-06	-0.2376	0.0501
		rs11843756	G	T	3.08901e-06	-0.184	0.0393
		rs113600793	A	C	8.94994e-07	0.1829	0.0373
		rs2073438	A	G	1.67598e-06	0.0898	0.0188
	CRP
	Lymphotoxin α	rs570618	G	T	1.94984e-06	-0.1208	0.0254
		rs11163525	A	G	2.69153e-06	0.236	0.0503
		rs10782768	T	C	1.90546e-06	0.1233	0.0259
		rs73997004	C	T	3.71535e-06	-0.2311	0.0499
		rs11709130	A	G	3.46737e-08	0.4361	0.079
		rs143797017	A	G	3.31131e-06	-0.46	0.0989
		rs2921188	A	G	3.54813e-06	-0.1195	0.0258
		rs116071992	G	A	2.18776e-06	-0.4121	0.087
		rs74480769	G	A	3.16228e-06	-0.3424	0.0735
		rs13173656	T	C	4.36516e-06	0.1905	0.0415
		rs79920736	C	T	3.38844e-06	-0.2148	0.0462
		rs13295599	A	G	2.81838e-06	0.2351	0.0502
		rs936460	T	C	3.80189e-07	-0.1384	0.0273
		rs4783966	A	G	1.86209e-06	-0.1389	0.0291
		rs2072151	C	T	1.38038e-06	0.1835	0.038
	myeloperoxidase	rs74343467	T	C	0.1015	-0.135	0.0825
		rs35400724	T	A	0.2352	0.1515	0.1276
		rs28396732	T	A	0.5712	-0.1445	0.2552
		rs111301778	C	T	0.0257199	0.646	0.2896
		rs7983678	G	A	0.8999	-0.0129	0.1022
		rs78978525	G	A	0.599	0.1189	0.2261
		rs2347784	G	C	0.525	-0.0566	0.089
		rs2167252	G	C	0.617	-0.0532	0.1064
		rs757081	G	C	0.558	0.0513	0.0875
		rs4766578	A	T	0.747799	0.0267	0.0831
		rs6034875	A	G	0.937	0.0066	0.0834
		rs1150754	T	C	0.762901	0.04	0.1325
		rs10103048	C	A	0.8143	-0.0196	0.0836
		rs117148585	A	T	0.1029	-0.3749	0.2298
		rs10282219	G	A	0.3658	-0.089	0.0984
		rs138285555	G	C	0.8323	0.0637	0.3006
		rs2394180	C	T	0.0836103	0.2296	0.1327
		rs34337286	C	T	0.6483	-0.0431	0.0945
		rs62442278	T	A	0.6514	-0.0491	0.1087
		rs34723959	A	G	0.385	-0.1601	0.1843
		rs12589195	A	C	0.1362	-0.141	0.0946
		rs11199938	C	T	0.1215	-0.1286	0.0831
		rs10753459	A	G	0.5807	-0.0702	0.1271
		rs13107325	T	C	0.1768	0.4542	0.3362
		rs145096717	A	G	0.4861	0.2678	0.3844
		rs314256	G	C	0.894	-0.0112	0.084
		rs2233911	A	G	0.5007	0.0647	0.096
		rs10418923	G	A	0.6617	-0.0381	0.0872
		rs13032049	G	A	0.9197	0.0095	0.0946
		rs25913	C	T	0.1848	-0.116	0.0875
		rs7502971	A	C	0.6707	-0.0371	0.0873
		rs417463	A	G	0.258	-0.0938	0.0829
		rs56378716	G	A	0.1553	0.3401	0.2394
		rs118068040	G	C	0.7411	0.0569	0.1721
		rs72826388	G	A	0.7858	0.0382	0.1404
		rs4942786	G	A	0.7907	-0.0223	0.084
		rs188737126	G	A	0.0219902	0.6058	0.2645
		rs150918492	A	G	0.8826	-0.0135	0.0914
		rs564124209	A	C	0.6307	-0.157	0.3265
		rs66493857	A	G	0.6053	0.0453	0.0876
		rs34097845	T	C	0.934	-0.0123	0.1483
	cathepsin G
	MHCI	rs76626502	C	G	0.9214	0.0199	0.2017
		rs200866916	A	G	0.3242	-0.2186	0.2218
		rs9318619	C	G	0.5765	0.0482	0.0863
		rs654454	A	G	0.2531	-0.0973	0.0851
		rs78704837	G	A	0.673101	-0.1939	0.4596
		rs78509462	C	T	0.6867	-0.0635	0.1574
		rs2902306	T	C	0.6617	0.0484	0.1107
		rs188519161	A	G	0.948	-0.0186	0.2854
		rs139395255	G	A	0.6202	0.1934	0.3902
		rs41273040	A	G	0.567	-0.1208	0.211
		rs1611349	A	G	0.7866	-0.026	0.0961
		rs28367682	A	G	0.2621	-0.6587	0.5873
		rs3134900	G	C	0.4183	-0.1206	0.149
		rs2395493	A	G	0.2809	0.3649	0.3384
		rs117749037	T	C	0.552699	0.0878	0.1479
		rs11251113	A	C	0.1953	-0.2071	0.1599
		rs8064572	C	G	0.7872	0.0238	0.088
		rs3850386	A	C	0.6237	-0.0836	0.1705
		rs4947326	G	A	0.6715	-0.1204	0.2839
		rs193076588	G	C	0.6237	0.1995	0.4067
		rs35838665	G	C	0.5403	0.0514	0.0839
		rs144684148	G	A	0.6268	-0.1875	0.3857
		rs564377	C	T	0.5684	-0.0483	0.0847
		rs12587177	T	C	0.5041	-0.062	0.0928
		rs9264843	C	G	0.8103	0.0403	0.1681
		rs9378193	C	T	0.898	0.0321	0.2501
	CD4-CD8-Natural Killer T cell	rs13108209	A	G	0.9983	-0.0002	0.0877
		rs41274520	T	G	0.0793999	-0.6634	0.3782
		rs9896155	G	A	0.2021	-0.1067	0.0836
		rs148936961	T	A	0.703301	0.1132	0.2972
		rs4233371	C	G	0.3862	0.1157	0.1335
		rs188455143	A	G	0.8515	0.099	0.5291
		rs79251210	A	G	0.1045	0.4195	0.2584
		rs4577806	T	A	0.2199	-0.2692	0.2194
		rs2812107	C	A	0.4933	-0.0885	0.1292
		rs11124150	G	A	0.1043	0.1384	0.0852
		rs73191859	G	A	0.770201	0.0494	0.1692
		rs80199383	A	G	0.0893305	0.9036	0.5319
		rs117913408	G	A	0.0194102	0.6146	0.2629
		rs4267983	G	A	0.2362	-0.3749	0.3165
		rs11153779	G	C	0.9264	-0.0324	0.3508
		rs117147408	G	A	0.2455	0.2513	0.2164
		rs71464783	C	G	0.9181	0.0085	0.0827
		rs9509337	A	G	0.3199	-0.092	0.0925
		rs4577806	G	A	0.601999	-0.8226	1.5775
		rs115536607	T	C	0.887	0.0357	0.2509
		rs113145300	G	A	0.5668	0.2107	0.3679
		rs146265034	A	T	0.2944	-0.3812	0.3635
		rs192734627	A	G	0.0858104	-0.5651	0.329
		rs77738700	A	G	0.2542	0.4335	0.3802
		rs35880377	G	C	0.9114	-0.021	0.189
		rs6785704	G	A	0.4987	-0.0808	0.1194
		rs7569868	T	C	0.520701	-0.067	0.1043
		rs12792298	T	C	0.8146	-0.1265	0.5394
		rs117279059	T	A	0.7453	0.0703	0.2163
		rs250103	A	G	0.282	-0.0976	0.0907
		rs1338556	T	C	0.3492	0.131	0.1399
		rs111758898	C	T	0.2082	0.7884	0.6265
		rs61925057	T	C	0.1302	0.1942	0.1283
		rs9488834	A	G	0.5944	0.327	0.6141
	PD1*	rs1801274	G	A	0.7927	-0.0216	0.0822
	CD28-CD4-CD8-T cell	rs66989520	T	C	0.8572	-0.0199	0.1105
		rs10174322	G	A	0.2107	-0.1033	0.0825
		rs74593262	T	C	0.590999	-0.1474	0.2742
		rs78686313	T	C	0.9491	-0.0158	0.2471
		rs114170505	C	T	0.8629	0.081	0.4688
		rs17187533	A	G	0.663599	-0.0904	0.2079
		rs143066848	G	A	0.555	0.4374	0.7409
		rs11128263	T	G	0.0395303	-0.1717	0.0834
		rs11930576	C	T	0.9762	-0.0025	0.0838
		rs9914549	G	A	0.8167	0.0223	0.096
		rs4796089	C	T	0.2941	-0.1496	0.1426
		rs56009006	T	C	0.9517	-0.0135	0.2237
		rs1875167	C	T	0.0901405	-0.164	0.0967
		rs59211785	T	C	0.0684904	0.2656	0.1458
	CD8	rs76595423	G	T	4.24199e-06	0.9785	0.2124
		rs12139740	T	C	3.59104e-06	-0.1603	0.03454
		rs13418326	G	C	8.24309e-07	0.1508	0.03053
		rs73402222	C	T	2.756e-09	-0.1934	0.03245
		rs2516466	G	T	1.258e-06	0.1401	0.02887
		rs1079687	G	A	1.63599e-07	-0.174	0.03316
		rs955275	G	A	1.53102e-06	-0.2919	0.06061
		rs10990269	T	C	1.911e-06	0.1232	0.02583
		rs2576166	G	C	1.88599e-06	-0.121	0.02535
		rs1676877	G	A	3.33096e-06	0.1876	0.04029
		rs495055	G	A	4.24405e-06	-0.2968	0.06444
		rs62130076	A	G	1.60702e-06	0.1233	0.02565
	CD40	rs67794450	T	A	3.27303e-06	-0.0558	0.012
		rs142581832	T	A	3.04299e-06	0.1663	0.0356
		rs79963070	G	A	9.73397e-07	0.2415	0.0493
		rs34651985	A	G	4.561e-06	-0.2844	0.0621
		rs187566441	G	C	4.65597e-06	-0.0722	0.0158
		rs74537816	C	T	4.88e-06	-0.0764	0.0167
		rs73112514	G	C	1.854e-06	-0.2001	0.042
		rs7690862	T	C	6.74404e-07	-0.2292	0.0461
		rs72711133	T	C	1.53801e-06	0.0942	0.0196
		rs6532322	G	A	3.99696e-07	-0.0547	0.0108
		rs189642823	T	A	4.91202e-06	-0.1678	0.0367
		rs10242069	C	T	3.64502e-06	0.0738	0.0159
		rs4602861	G	A	1.359e-08	-0.0764	0.0135
		rs11790337	G	C	9.96208e-07	-0.1165	0.0238
		rs57759565	C	T	2.711e-06	0.0636	0.0136
		rs139710154	A	G	4.35402e-06	-0.0732	0.0159
		rs1956389	C	T	3.45199e-06	-0.0669	0.0144
	TCR	rs10850589	T	C	0.0461201	-0.1696	0.085
		rs113438136	C	T	0.673501	-0.1858	0.441
		rs7818691	G	T	0.3237	0.0889	0.0901
		rs6941515	T	A	0.1033	-0.164	0.1007
		rs139311612	C	T	0.8839	-0.0423	0.2899
		rs35996042	A	G	0.0813804	-0.4524	0.2596
		rs149000203	A	G	0.8064	0.066	0.2694
		rs76021379	C	T	0.2012	-0.2447	0.1915
		rs4952856	A	G	0.57	0.0482	0.0848
		rs113457024	C	T	0.4397	0.1115	0.1442
	C3
	C4
	Complement factor B	rs1329428	T	C	1.65997e-58	0.219	0.0136
		rs12029494	G	T	1.149e-06	-0.1495	0.0307
		rs115877636	A	C	3.04502e-06	0.3261	0.0699
		rs72732232	A	T	1.81899e-06	0.1793	0.0376
		rs75460349	C	A	3.09599e-06	0.2167	0.0465
		rs72991907	C	G	3.092e-06	-0.5826	0.1249
		rs16848022	G	A	1.23401e-06	-0.1474	0.0304
		rs75030757	C	T	1.89099e-06	0.2474	0.0519
		rs17276687	C	A	1.902e-06	-0.082	0.0172
		rs4690098	T	C	5.65405e-07	-0.0816	0.0163
		rs113704735	C	T	2.44e-06	0.108	0.0229
		rs115700483	G	C	1.89701e-06	0.1924	0.0404
		rs538141787	T	C	1.27909e-16	-0.665	0.0804
		rs555911977	T	C	3.19801e-09	0.1253	0.0212
		rs9271510	C	T	4.9238e-31	0.1662	0.0143
		rs113176001	C	G	1.64589e-25	0.1555	0.0149
		rs73422011	C	T	2.488e-10	-0.3204	0.0506
		rs9467270	T	A	1.74401e-06	-0.4228	0.0884
		rs115731696	G	A	2.68201e-10	-0.2276	0.036
		rs181619944	T	C	2.26412e-18	0.6757	0.0773
		rs9260004	C	A	2.50599e-06	-0.1457	0.031
		rs545686632	A	G	3.51901e-07	0.0983	0.0193
		rs1474561	A	G	1.73101e-06	-0.0728	0.0152
		rs2857595	A	G	9.53498e-10	0.1016	0.0166
		rs641153	A	G	1e-200	0.7268	0.0216
		rs72868722	A	G	2.15998e-06	-0.1866	0.0394
		rs114484337	A	T	1.94702e-08	0.2069	0.0368
		rs2256974	A	C	6.34746e-14	0.1338	0.0178
		rs3095150	T	C	1.378e-06	0.0677	0.014
		rs531044924	T	C	7.60677e-31	0.4613	0.0399
		rs4151669	A	G	1e-200	-0.9658	0.031
		rs2213806	A	G	3.28602e-07	0.0696	0.0136
		rs13201435	A	G	1.4481e-14	-0.2642	0.0344
		rs115008112	A	G	1.43701e-07	0.1283	0.0244
		rs530859649	A	G	1.63799e-09	0.2003	0.0332
		rs4724269	A	G	9.6221e-07	0.1031	0.0211
		rs1495741	A	G	7.15896e-07	0.0841	0.017
		rs73646231	G	A	7.46294e-07	0.1643	0.0332
		rs10891057	A	G	2.47902e-08	-0.0811	0.0145
		rs80220919	T	G	4.71998e-06	0.1115	0.0244
		rs551817722	C	A	4.89598e-06	-0.2672	0.0585
		rs75766246	A	G	3.10499e-06	-0.1937	0.0415
		rs405566	A	G	5.659e-09	0.121	0.0208
		rs148806679	A	G	4.19102e-06	0.3795	0.0825
		rs3761131	A	G	7.88806e-07	-0.0744	0.0151

## Sheet: suplementary table S3
Table S3. Details of Allergic contact dermatits predicting SNPs with systemic immune factors (with genome-wide significant SNPs)
Category	exposure	Systemic immune factors
		SNP	Effect allele	Other allele	P value	Beta	Standard Error
Category	exposure
Interleukins
	IL18	rs3769215	T	C	0.8551	-0.0024	0.0131
		rs117926108	T	C	0.217	0.0572	0.0463
		rs8035809	C	A	0.3505	0.0605	0.0648
		rs74674809	C	T	0.97	-0.0022	0.0589
		rs11921005	A	G	0.2788	0.0383	0.0354
		rs28360002	C	T	0.6675	-0.0131	0.0306
		rs28615659	G	A	0.3798	-0.0797	0.0907
		rs62318896	G	A	0.7416	0.0039	0.0118
	IL27	rs3769215	T	C	0.621199	-0.0064	0.013
		rs28360002	C	T	0.685499	-0.0124	0.0306
		rs62318896	G	A	0.2738	-0.0128	0.0117
		rs28615659	G	A	0.6549	-0.0402	0.0899
		rs74674809	C	T	0.7633	0.0176	0.0583
		rs8035809	C	A	0.3142	-0.0646	0.0641
		rs117926108	T	C	0.3164	-0.0465	0.0464
		rs11921005	A	G	0.01483	0.0855	0.0351
	IL6	rs117926108	T	C	0.7062	-0.0229	0.0607
		rs74674809	C	T	0.1574	0.1055	0.0746
		rs8035809	C	A	0.8839	-0.0126	0.086
		rs11921005	A	G	0.9392	0.0031	0.0407
		rs62318896	G	A	0.7364	-0.0047	0.0139
		rs28360002	C	T	0.1682	-0.0682	0.0495
		rs3769215	T	C	0.8397	-0.0031	0.0152
		rs28615659	G	A	0.1357	-0.1745	0.117
	IL8	rs11921005	A	G	0.2619	0.0415	0.037
		rs74674809	C	T	0.3831	0.0554	0.0636
		rs8035809	C	A	0.658801	0.0304	0.0688
		rs3769215	T	C	0.8016	-0.0035	0.0139
		rs28360002	C	T	0.1719	0.0456	0.0334
		rs62318896	G	A	0.8886	-0.0018	0.0126
		rs28615659	G	A	0.727301	-0.0321	0.0921
		rs117926108	T	C	0.0520799	0.0958	0.0493
	IL25	rs3769215	T	C	0.891251	0.0042	0.0305
		rs117926108	T	C	1	0.0007	0.0878
		rs28360002	C	T	0.0724436	-0.084	0.0467
		rs11921005	A	G	0.676083	-0.0365	0.0887
		rs62318896	G	A	0.0933254	0.043	0.0256
		rs8035809	C	A	0.870964	0.0201	0.1189
		rs74674809	C	T	0.186209	0.1332	0.1007
	IL4	rs11921005	A	G	0.199526	0.114	0.0887
		rs8035809	C	A	0.933254	0.0098	0.119
		rs28360002	C	T	0.416869	0.0381	0.0467
		rs62318896	G	A	0.0707946	0.0463	0.0256
		rs117926108	T	C	0.0912011	-0.1487	0.0877
		rs3769215	T	C	0.912011	0.0036	0.0305
		rs74674809	C	T	0.1	0.1653	0.1007
	IL12p70	rs8035809	C	A	0.7719	0.0436	0.1182
		rs62318896	G	A	0.3674	-0.0142	0.0159
		rs28360002	C	T	0.0739401	-0.0722	0.0398
		rs3769215	T	C	0.8853	0.0031	0.0211
		rs11921005	A	G	0.3456	0.0536	0.0584
		rs74674809	C	T	0.0475795	-0.1548	0.079
	IL1a	rs74674809	C	T	0.0380189	0.2088	0.1006
		rs3769215	T	C	0.831764	-0.0063	0.0305
		rs117926108	T	C	0.57544	0.0489	0.0878
		rs28360002	C	T	0.138038	-0.069	0.0467
		rs8035809	C	A	0.17378	0.1621	0.1189
		rs11921005	A	G	0.524807	-0.0572	0.0887
		rs62318896	G	A	0.446684	0.0197	0.0256
	IL1b	rs3769215	T	C	0.0436516	0.0616	0.0305
		rs28360002	C	T	0.0933254	0.0785	0.0467
		rs117926108	T	C	0.0660693	-0.1608	0.0877
		rs8035809	C	A	0.380189	-0.105	0.1189
		rs74674809	C	T	0.549541	-0.0606	0.1007
		rs62318896	G	A	0.724436	0.0089	0.0256
		rs11921005	A	G	0.47863	0.0634	0.0887
	IL34	rs117926108	T	C	0.0776247	-0.1544	0.0878
		rs11921005	A	G	0.0436516	0.1787	0.0887
		rs8035809	C	A	0.74131	-0.0397	0.119
		rs3769215	T	C	0.47863	-0.0218	0.0305
		rs74674809	C	T	0.776247	-0.0291	0.1007
		rs62318896	G	A	0.245471	-0.0299	0.0256
		rs28360002	C	T	0.0549541	0.0896	0.0467
	IL37	rs3769215	T	C	0.354813	-0.028	0.0305
		rs117926108	T	C	0.645654	0.0403	0.0878
		rs28360002	C	T	0.0218776	0.1068	0.0467
		rs74674809	C	T	0.912011	-0.0124	0.1007
		rs62318896	G	A	0.371535	-0.023	0.0256
		rs8035809	C	A	0.512861	-0.0787	0.1189
		rs11921005	A	G	0.0446684	0.178	0.0887
	IL9	rs11921005	A	G	0.793699	0.0245	0.0898
		rs74674809	C	T	0.3425	-0.1129	0.1204
		rs28360002	C	T	0.08531	-0.1034	0.0593
		rs62318896	G	A	0.533499	-0.0148	0.0238
		rs3769215	T	C	0.3446	-0.0297	0.0317
		rs117926108	T	C	0.2355	-0.1451	0.1206
		rs8035809	C	A	0.5945	-0.1113	0.2113
	IL5	rs117926108	T	C	0.874	-0.0177	0.1254
		rs3769215	T	C	0.2029	-0.0418	0.0328
		rs28360002	C	T	0.8736	0.0112	0.0617
		rs74674809	C	T	0.1313	-0.186	0.1239
		rs62318896	G	A	0.2915	-0.026	0.0248
		rs11921005	A	G	0.8482	-0.0185	0.0957
Chemokines
	BLC	rs6746605	T	C	0.765399	-0.047	0.1576
		rs145301517	C	T	0.2532	0.2155	0.1886
		rs1891978	A	G	0.3848	-0.0719	0.0828
		rs72951983	T	C	0.9596	0.0123	0.2432
		rs150236972	C	G	0.9734	-0.0096	0.2877
		rs34162168	C	T	0.631801	0.1864	0.389
		rs147589647	T	C	0.9067	-0.023	0.1967
		rs1944841	A	G	0.3779	0.087	0.0987
		rs34812387	T	C	0.8883	0.0488	0.3477
		rs3731619	C	T	0.5801	0.076	0.1374
		rs10886244	G	A	0.9666	0.0035	0.0829
		rs12529550	T	A	0.9972	-0.0009	0.2627
		rs17268005	A	G	0.171	-0.6763	0.494
		rs74668706	C	T	0.8351	-0.0475	0.2282
		rs56058195	G	A	0.8424	-0.0233	0.1173
		rs117195651	T	C	0.8022	-0.0459	0.1832
	Eotaxin	rs74674809	C	T	0.114815	-0.1586	0.1006
		rs11921005	A	G	0.724436	-0.0309	0.0887
		rs62318896	G	A	0.120226	0.0399	0.0256
		rs117926108	T	C	0.831764	0.0192	0.0878
		rs8035809	C	A	0.831764	-0.0247	0.119
		rs3769215	T	C	0.389045	0.026	0.0305
		rs28360002	C	T	0.00645654	0.1271	0.0466
	MIP1b	rs28615659	G	A	0.8601	-0.0161	0.0912
		rs62318896	G	A	0.1085	-0.0204	0.0127
		rs3769215	T	C	0.802	-0.0035	0.0139
		rs74674809	C	T	0.4227	0.0504	0.0629
		rs8035809	C	A	0.2118	0.0863	0.0691
		rs11921005	A	G	0.8842	-0.0054	0.0372
		rs28360002	C	T	0.6807	0.0137	0.0333
		rs117926108	T	C	0.6074	0.0252	0.0491
	MCP1	rs11921005	A	G	0.4922	0.0572	0.0832
		rs3769215	T	C	0.9831	0.0008	0.0383
		rs62318896	G	A	0.8204	0.0097	0.0426
	CCL1	rs74674809	C	T	1	-0.001	0.1007
		rs8035809	C	A	0.040738	-0.2433	0.1189
		rs117926108	T	C	0.60256	-0.0452	0.0878
		rs62318896	G	A	0.524807	0.0164	0.0256
		rs11921005	A	G	0.758578	-0.0269	0.0887
		rs3769215	T	C	0.263027	0.0342	0.0305
		rs28360002	C	T	0.0707946	0.0844	0.0466
	RANTES	rs117926108	T	C	0.758578	-0.0277	0.0878
		rs74674809	C	T	0.933254	-0.009	0.1007
		rs28360002	C	T	0.251189	0.0536	0.0467
		rs3769215	T	C	0.223872	0.037	0.0305
		rs11921005	A	G	0.512861	-0.0573	0.0887
		rs8035809	C	A	0.933254	0.0084	0.119
		rs62318896	G	A	0.794328	0.0066	0.0256
	MCP3	rs62318896	G	A	0.467735	-0.0184	0.0256
		rs28360002	C	T	0.933254	-0.0043	0.0467
		rs8035809	C	A	0.57544	0.066	0.119
		rs3769215	T	C	0.141254	0.0447	0.0305
		rs74674809	C	T	0.977237	-0.0035	0.1007
		rs11921005	A	G	0.537032	-0.0541	0.0887
		rs117926108	T	C	0.812831	0.0213	0.0878
	IP-10	rs74674809	C	T	0.0562341	0.1919	0.1007
		rs8035809	C	A	0.691831	0.048	0.119
		rs11921005	A	G	0.389045	0.077	0.0887
		rs3769215	T	C	0.158489	0.0431	0.0305
		rs28360002	C	T	0.30903	-0.0474	0.0467
		rs62318896	G	A	0.18197	0.0341	0.0256
		rs117926108	T	C	0.933254	0.0062	0.0878
	MIG	rs28360002	C	T	0.512861	-0.031	0.0467
		rs74674809	C	T	0.912011	-0.01	0.1007
		rs3769215	T	C	0.630957	0.0148	0.0305
		rs11921005	A	G	0.758578	-0.0283	0.0887
		rs62318896	G	A	0.776247	-0.0074	0.0256
		rs8035809	C	A	0.269153	-0.1313	0.1189
		rs117926108	T	C	0.057544	0.1662	0.0877
	GROa	rs74674809	C	T	0.4267	0.0471	0.0592
		rs117926108	T	C	0.3598	0.0426	0.0466
		rs11921005	A	G	0.2671	0.0394	0.0355
		rs28360002	C	T	0.7637	0.0094	0.0311
		rs8035809	C	A	0.2676	0.072	0.0649
		rs62318896	G	A	0.2639	0.0136	0.0121
		rs3769215	T	C	0.199	0.0172	0.0134
		rs28615659	G	A	0.9757	-0.0028	0.0919
	MIP1a	rs3769215	T	C	0.2153	0.0474	0.0383
		rs11921005	A	G	0.7356	0.0281	0.0832
		rs62318896	G	A	0.680299	-0.0175	0.0426
Growth factors
	TGF-β	rs74674809	C	T	0.57544	-0.0554	0.1007
		rs28360002	C	T	0.123027	0.0719	0.0467
		rs8035809	C	A	0.831764	-0.0248	0.1189
		rs11921005	A	G	0.933254	0.0077	0.0887
		rs62318896	G	A	0.933254	-0.002	0.0256
		rs3769215	T	C	0.562341	0.0174	0.0305
		rs117926108	T	C	0.281838	-0.0946	0.0878
	bNGF	rs8035809	C	A	0.6009	-0.0468	0.0894
		rs62318896	G	A	0.541	0.0098	0.016
		rs28615659	G	A	0.197	-0.149	0.1155
		rs117926108	T	C	0.6101	0.0291	0.057
		rs28360002	C	T	0.723099	0.0124	0.035
		rs3769215	T	C	0.5351	0.0105	0.0169
		rs74674809	C	T	0.9427	-0.0056	0.0776
		rs11921005	A	G	0.1809	0.0583	0.0436
	PDGFbb	rs8035809	C	A	0.9443	0.0155	0.1206
		rs28360002	C	T	0.5044	-0.0277	0.0399
		rs62318896	G	A	0.0725504	-0.0283	0.0158
		rs74674809	C	T	0.743401	-0.0238	0.079
		rs3769215	T	C	0.4916	0.0145	0.0211
		rs11921005	A	G	0.7914	-0.0178	0.0585
	SCF	rs74674809	C	T	0.562341	-0.0574	0.1007
		rs3769215	T	C	0.162181	0.0424	0.0305
		rs8035809	C	A	0.446684	-0.09	0.1189
		rs11921005	A	G	0.912011	-0.0099	0.0887
		rs28360002	C	T	0.346737	0.0442	0.0467
		rs117926108	T	C	0.190546	0.1154	0.0878
		rs62318896	G	A	0.691831	0.0099	0.0256
	GCSF	rs3769215	T	C	0.912011	0.0032	0.0305
		rs117926108	T	C	0.933254	-0.0077	0.0878
		rs8035809	C	A	0.141254	-0.1744	0.1189
		rs28360002	C	T	0.831764	-0.0095	0.0467
		rs62318896	G	A	0.20893	0.032	0.0256
		rs74674809	C	T	0.724436	0.035	0.1007
		rs11921005	A	G	0.660693	0.0383	0.0887
	VEGF D	rs28360002	C	T	0.3002	-0.0317	0.0306
		rs28615659	G	A	0.8029	0.0226	0.0905
		rs8035809	C	A	0.8462	-0.0126	0.0648
		rs117926108	T	C	0.148	0.0677	0.0468
		rs3769215	T	C	0.2843	-0.014	0.0131
		rs62318896	G	A	0.1208	-0.0183	0.0118
		rs11921005	A	G	0.2485	-0.041	0.0355
		rs74674809	C	T	0.1749	0.0812	0.0598
	VEGF A	rs11921005	A	G	0.4152	0.0678	0.0832
		rs3769215	T	C	0.1209	0.0593	0.0383
		rs62318896	G	A	0.3959	0.0361	0.0426
	MCSF	rs28360002	C	T	0.436516	0.036	0.0467
		rs74674809	C	T	0.891251	-0.0132	0.1007
		rs8035809	C	A	0.154882	-0.1695	0.1189
		rs62318896	G	A	0.144544	0.0372	0.0256
		rs11921005	A	G	0.316228	0.0891	0.0887
		rs3769215	T	C	0.467735	-0.0219	0.0305
		rs117926108	T	C	0.363078	0.0803	0.0878
Other
	TNF-a	rs11921005	A	G	0.2172	0.183	0.148178
		rs62318896	G	A	0.3075	-0.04563	0.0446915
		rs28360002	C	T	0.7704	0.02709	0.0928058
	TNF-b	rs11921005	A	G	0.701699	-0.05712	0.149099
		rs62318896	G	A	0.4745	0.03207	0.0448218
		rs28360002	C	T	0.685001	0.0377	0.0929029
	TRAIL	rs11921005	A	G	0.0149001	0.2026	0.0831
		rs3769215	T	C	0.2959	0.04	0.0383
		rs62318896	G	A	0.5246	-0.0271	0.0426
	TNFS11	rs11921005	A	G	0.9286	0.0075	0.0832
		rs3769215	T	C	0.554501	-0.0226	0.0383
		rs62318896	G	A	0.03476	0.0899	0.0425
	TNFS14	rs11921005	A	G	0.9896	-0.0011	0.0832
		rs3769215	T	C	0.9724	-0.0013	0.0383
		rs62318896	G	A	0.0344001	0.0901	0.0426
	IFNg
	CRP	rs8035809	C	A	0.4454	-0.0223	0.0292
		rs117926108	T	C	0.3553	0.008	0.0087
		rs11921005	A	G	0.1577	0.0105	0.0074
		rs3769215	T	C	3.12097e-05	-0.0106	0.0025
		rs62318896	G	A	0.3999	0.0018	0.0021
		rs74674809	C	T	0.2295	0.0104	0.0087
	Lymphotoxin α	rs8035809	C	A	0.562341	-0.0682	0.119
		rs74674809	C	T	0.501187	-0.0681	0.1007
		rs117926108	T	C	0.512861	-0.0582	0.0878
		rs28360002	C	T	0.169824	0.0642	0.0467
		rs3769215	T	C	0.436516	-0.0239	0.0305
		rs62318896	G	A	0.870964	-0.0044	0.0256
		rs11921005	A	G	0.275423	0.0966	0.0887
	myeloperoxidase	rs74674809	C	T	0.4052	-0.0487	0.0585
		rs11921005	A	G	0.7942	0.0092	0.0354
		rs28615659	G	A	0.9158	0.0096	0.0909
		rs28360002	C	T	0.0468198	0.0604	0.0304
		rs117926108	T	C	0.4713	-0.0338	0.0469
		rs8035809	C	A	0.4619	-0.0476	0.0647
		rs3769215	T	C	0.1476	-0.0169	0.0116
		rs62318896	G	A	0.5182	-0.0069	0.0106
	cathepsin G	rs114418234	C	A	0.9582	-0.0139	0.2643
		rs192289769	G	C	0.8085	-0.0385	0.1591
		rs10170044	G	A	0.935	0.0068	0.0836
		rs147099093	A	G	0.9604	0.0359	0.7245
		rs56284011	C	G	0.9305	-0.0134	0.154
		rs116142041	A	G	0.7259	0.088	0.251
		rs4737727	T	C	0.3256	0.226	0.2299
		rs35241999	G	A	0.7099	0.1202	0.3232
		rs72773561	C	T	0.2036	-0.2003	0.1576
		rs497459	C	T	0.3002	0.1578	0.1523
		rs77893942	A	T	0.5428	-0.1364	0.2242
		rs62493038	T	C	0.6468	0.1064	0.2323
		rs4702448	A	C	0.5852	-0.0474	0.0868
		rs117133380	A	C	0.0228402	1.1883	0.5221
	MHCI	rs11921005	A	G	0.7359	0.05006	0.148414
		rs62318896	G	A	0.6336	-0.02124	0.044547
		rs28360002	C	T	0.0352598	0.1943	0.0921727
	CD28-CD4-CD8-T cell	rs117926108	T	C	0.6598	-0.1421	0.3229
		rs11921005	A	G	0.8851	0.007674	0.05309
		rs8035809	C	A	0.5892	-0.0479	0.0887
		rs74674809	C	T	0.7568	0.01896	0.06122
		rs3769215	T	C	0.3959	-0.02611	0.03075
		rs28615659	G	A	0.8945	-0.0114	0.08592
		rs62318896	G	A	0.503499	0.01927	0.0288
		rs28360002	C	T	0.1279	0.08033	0.05276
	PD1*	rs3769215	T	C	0.703168	-0.0100415	0.0263523
		rs62318896	G	A	0.584462	0.0115914	0.0211956
	CD4-CD8-Natural Killer T cell	rs11921005	A	G	0.5029	0.03475	0.05187
		rs62318896	G	A	0.9274	0.002561	0.02809
		rs3769215	T	C	0.5461	-0.01818	0.03012
		rs28615659	G	A	0.8759	-0.01298	0.08311
		rs117926108	T	C	0.2159	0.3995	0.3228
		rs74674809	C	T	0.3687	0.05383	0.05988
		rs8035809	C	A	0.671901	0.03663	0.08647
		rs28360002	C	T	0.5494	-0.03208	0.05359
	CD8	rs28615659	G	A	0.8384	-0.01688	0.08278
		rs74674809	C	T	0.0574302	-0.1133	0.05962
		rs11921005	A	G	0.1519	0.07402	0.05165
		rs3769215	T	C	0.6453	-0.01381	0.03
		rs62318896	G	A	0.5054	-0.01863	0.02798
		rs8035809	C	A	0.33	-0.0839	0.08612
		rs117926108	T	C	0.569799	0.1828	0.3216
		rs28360002	C	T	0.002552	0.161	0.05332
	CD40	rs74674809	C	T	0.2524	0.06949	0.0607
		rs62318896	G	A	0.7191	-0.01024	0.02846
		rs117926108	T	C	0.371	-0.2943	0.329
		rs11921005	A	G	0.1883	0.06915	0.05255
		rs28615659	G	A	0.5165	-0.05476	0.08441
		rs8035809	C	A	0.565999	-0.05023	0.0875
		rs3769215	T	C	0.4338	-0.02391	0.03055
		rs28360002	C	T	0.4456	0.04021	0.05271
	TCR	rs74674809	C	T	0.2524	0.06949	0.0607
		rs62318896	G	A	0.7191	-0.01024	0.02846
		rs117926108	T	C	0.371	-0.2943	0.329
		rs11921005	A	G	0.1883	0.06915	0.05255
		rs28615659	G	A	0.5165	-0.05476	0.08441
		rs8035809	C	A	0.565999	-0.05023	0.0875
		rs3769215	T	C	0.4338	-0.02391	0.03055
		rs28360002	C	T	0.4456	0.04021	0.05271
	C3	rs699031	C	T	0.02813	-0.1837	0.0837
		rs62367792	A	C	0.4074	-0.071	0.0857
		rs111492088	G	A	0.5236	-0.2171	0.3404
		rs3753396	G	A	0.1178	0.1821	0.1164
		rs7835349	G	C	0.2379	-0.2168	0.1837
		rs11569479	C	T	0.9811	-0.0025	0.1076
		rs12485646	A	C	0.3932	0.2926	0.3427
		rs76089201	C	T	0.3674	-0.1648	0.1829
	C4	rs76732757	C	T	0.746299	-0.0515	0.159
		rs165908	A	G	0.1132	-0.1457	0.092
		rs9267797	T	C	0.5674	-0.3319	0.5805
		rs16869834	G	A	0.4917	-0.1298	0.1887
		rs41291802	T	C	0.1469	-0.2478	0.1709
		rs73744511	C	T	0.1242	1.8332	1.1923
		rs72758031	C	T	0.6829	0.0483	0.1182
		rs7768854	G	T	0.0226798	1.4744	0.647
		rs73747778	G	A	0.8259	-0.032	0.1457
		rs9501618	C	A	0.0249098	1.4279	0.6367
		rs575662827	C	T	0.7413	-0.0466	0.1411
		rs559537912	C	T	0.3753	-1.0931	1.233
		rs9936478	C	A	0.0433501	0.1678	0.0831
		rs115413710	C	T	0.684699	0.0681	0.1678
		rs9267531	G	A	0.6254	-0.075	0.1535
		rs1012320	T	C	0.9134	-0.0667	0.6131
		rs10829268	A	G	0.3233	-0.0815	0.0825
		rs7651044	C	T	0.3436	-0.4715	0.4979
		rs28732125	T	A	0.3348	-0.1221	0.1266
		rs544143319	G	T	0.0487304	1.1916	0.6046
		rs140082048	A	C	0.9568	-0.0217	0.401
		rs9405064	C	A	0.0725003	0.3038	0.1691
		rs6605570	G	A	0.9392	0.0083	0.1088
	Complement factor B	rs28615659	G	A	0.7136	-0.0398	0.1086
		rs8035809	C	A	0.691301	0.0266	0.0669
		rs3769215	T	C	0.3568	0.0162	0.0175
		rs62318896	G	A	0.0230802	0.032	0.0141
		rs74674809	C	T	0.7364	-0.0177	0.0526
		rs11921005	A	G	0.3699	-0.0444	0.0495
		rs117926108	T	C	0.9608	0.0026	0.0529
		rs28360002	C	T	8.21297e-13	0.1807	0.0252

## Sheet: suplementary table S4
Table S4. Association of Systemic Immune factors With Allergic dermatitis Using Mendelian Randomization (With SNPs reaching p < 5 x 10-6)
			Inverse variance weighting								MR-Egger							Weighted Median					MR-PRESSO
Category	Exposures	No. of SNPs	OR	or_lci95	or_uci95	pval	Q	Q pval	I2		OR	or_lci95	or_uci95	pval	intercept	intercept pval		OR	or_lci95	or_uci95	pval		Global Test pval	No. of SNPs	OR	or_lci95	or_uci95	pval
Interleukins
	IL18	10	0.659653	0.430095	1.01173	0.0565793	8.75931	0.459783			0.566677	0.20534	1.56386	0.304714	0.0251316	0.752575		0.681483	0.363022	1.27931	0.232701		0.37
	IL27	16	0.937226	0.707278	1.24193	0.651704	12.5492	0.637075			0.889948	0.536796	1.47544	0.658173	0.0108963	0.812594		0.887762	0.621865	1.26735	0.512153		0.685
	IL6*	2	0.890755	0.119575	6.63557	0.9101	4.82075	0.0281191
	IL8*	2	1.34765	0.266152	6.82382	0.718452	0.00770738	0.930042
	IL25	16	0.870676	0.717801	1.05611	0.159783	14.7958	0.392254			0.832737	0.608062	1.14043	0.273043	0.0206104	0.725635		0.821128	0.651965	1.03418	0.094048		0.517
	IL4	17	0.790068	0.562029	1.11063	0.173757	11.4948	0.777963			1.1909	0.389962	3.63686	0.763272	-0.0770007	0.461086		0.668481	0.427198	1.04604	0.0779071		0.795
	IL12p70	12	0.99808	0.670005	1.4868	0.992457	14.4362	0.154007			0.853003	0.420194	1.73161	0.669212	0.0348595	0.604524		0.855918	0.560407	1.30726	0.47151		0.266
	IL1a	15	1.0942	0.761987	1.57126	0.625807	12.7057	0.549815			1.09634	0.470557	2.55435	0.83452	-0.00035502	0.996079		0.996078	0.602658	1.64633	0.98777		0.545
	IL1b	13	1.29825	0.935759	1.80115	0.118165	9.12479	0.692236			1.88747	0.831541	4.28428	0.156992	-0.0806791	0.350021		1.60985	1.01382	2.5563	0.043573		0.548
	IL34	19	0.90937	0.711246	1.16268	0.448594	17.7585	0.404224			0.818538	0.535772	1.25054	0.367391	0.0350459	0.554505		0.936714	0.660297	1.32885	0.714036		0.507
	IL37	14	0.934868	0.6818	1.28187	0.675816	12.3009	0.503139			0.884918	0.420725	1.86126	0.752776	0.0137667	0.875328		0.931604	0.597766	1.45188	0.754316		0.561
	IL9	6	0.868513	0.433769	1.73898	0.690643	7.2171	0.204988			0.909861	0.148927	5.55873	0.923385	-0.0118818	0.958213		0.85012	0.382801	1.88794	0.689973		0.257
	IL5	5	0.559267	0.275512	1.13527	0.107664	6.26542	0.180184			0.264597	1.44405	0.0484831	0.22221	0.150589	0.410689		0.624222	0.288586	1.35021	0.231232		0.29
Chemokines
	BLC	8	1.00218	0.986315	1.01829	0.78945	3.65215	0.818857			1.00258	0.982554	1.02302	0.810624	-0.0313615	0.735012		1.00074	0.9816	1.02025	0.940202		0.997
	Eotaxin	20	1.19585	0.926156	1.54408	0.178857	19.5422	0.422581			0.887783	0.538081	1.46476	0.646859	0.0763536	0.193943		0.981206	0.663218	1.45166	0.924363		0.43
	MIP1b	29	1.16216	0.904582	1.49309	0.239772	24.7593	0.640905			1.39232	0.971972	1.99446	0.082245	-0.0489841	0.180582		1.23435	0.853398	1.78534	0.263521		0.62
	MCP1	8	0.988223	0.965678	1.01129	0.314347	5.81472	0.561543			0.987687	0.953887	1.02268	0.511666	0.00491459	0.968782		0.98663	0.960799	1.01316	0.319999		0.694
	CCL1	15	0.740242	0.514712	1.06459	0.104723	9.21626	0.816952			0.522812	0.218444	1.25127	0.168965	0.0661533	0.405879		0.854213	0.526798	1.38512	0.522852		0.808
	RANTES	16	1.16729	0.857132	1.58969	0.326264	14.0605	0.520943			1.08883	0.524975	2.25831	0.822443	0.0155945	0.839459		1.01059	0.650998	1.56882	0.962539		0.52
	MCP3	18	1.04807	0.852994	1.28775	0.655023	14.0902	0.660708			1.06315	0.783784	1.44209	0.699007	-0.00558387	0.902411		1.13015	0.873727	1.46183	0.351397		0.706
	IP-10	6	1.16892	0.684629	1.99578	0.567423	6.98371	0.221855			1.77514	0.686172	4.5923	0.302186	-0.0946324	0.357666		1.28561	0.721162	2.29186	0.39435		0.288
	MIG	10	1.41708	0.844912	2.37672	0.186414	10.4137	0.318042			0.872818	0.203318	3.74689	0.859354	0.0971573	0.503538		1.84341	0.954663	3.55954	0.0684854		0.273
	GROa	20	0.953954	0.581134	1.56595	0.852118	27.8788	0.0857887			1.1332	0.485798	2.64335	0.77562	-0.0276298	0.625409		0.920069	0.525319	1.61145	0.770789		0.122
	MIP1a*	2	1.27256	0.709327	2.28304	0.41892	0.0929248	0.760491
Growth factors
	TGF-β	10	0.917576	0.526962	1.59773	0.761129	12.6224	0.18045			0.433251	0.151864	1.23601	0.156484	0.193312	0.146664		0.755624	0.382249	1.49371	0.420285		0.164
	bNGF	18	1.03412	0.525248	2.03602	0.92266	33.2848	0.0103703			0.759767	0.1954	2.95418	0.692839	0.0418362	0.612024		1.00808	0.454064	2.23807	0.98422		0.011
	PDGFbb	16	1.17323	0.740979	1.85764	0.495621	23.8169	0.0682686			1.83586	0.733783	4.59318	0.215123	-0.0760388	0.288543		1.27978	0.764042	2.14366	0.34857		0.098
	SCF	17	0.73689	0.519695	1.04486	0.0865828	12.5189	0.707554			1.36182	0.551894	3.36034	0.512951	-0.13106	0.16901		0.834277	0.519295	1.34031	0.453813		0.709
	GCSF	8	1.52108	0.898294	2.57565	0.11856	6.17478	0.519496			0.484717	0.126177	1.86207	0.332196	0.20678	0.120314		1.68983	0.835848	3.41632	0.144086		0.551
	VEGF D	28	1.05801	0.692308	1.61689	0.794401	33.3354	0.186225			0.552521	0.280642	1.08779	0.0979572	0.0898378	0.0290977		0.74704	0.406675	1.37227	0.347227		0.172
	VEGF A	20	0.920801	0.6864	1.23525	0.581987	16.2063	0.643469			0.7348	0.470566	1.14741	0.192099	0.0530875	0.203469		0.856905	0.606481	1.21073	0.381209		0.674
	MCSF	9	1.02797	0.658607	1.6045	0.903324	5.91484	0.656771			0.615254	0.175485	2.1571	0.472695	0.0906441	0.419382		1.09373	0.606378	1.97278	0.765922		0.718
Other
	TNF-a	4	1.19253	0.716986	1.98349	0.497567	5.0571	0.167663			3.09451	0.076849	124.608	0.609919	-0.401452	0.65946		0.32058	0.781439	2.12419	1.28838		0.271
	TRAIL	6	0.882076	0.643765	1.20861	0.434871	1.14121	0.950392			0.806224	0.414581	1.56784	0.56008	0.0418108	0.77852		0.88746	0.597671	1.31776	0.55389		0.973
	TNFS11	5	0.654706	0.471384	0.909323	0.0115001	2.37331	0.667457			0.694839	0.446856	1.08044	0.225227	0.446856	1.08044		0.688333	0.449492	1.05408	0.0858426		0.681
	TNFS14	3	0.876135	0.516972	1.48482	0.623206	4.81927	0.0898479			0.698261	0.42819	1.13867	0.386521	0.174645	0.359757		0.858986	0.583356	1.26485	0.441344		0.681
	IFNg	9	1.88296	0.977479	3.62723	0.0585036	6.47129	0.594593			2.12777	0.582059	7.77823	0.291123	-0.0193314	0.83647		1.80123	0.731509	4.43523	0.200557		0.607
	CRP	736	0.860804	0.602453	1.22994	0.410368	732.804	0.515926			0.899286	0.496384	1.62921	0.726345	-0.00116204	0.856891		0.723419	0.379716	1.37823	0.328859		0.519
	Lymphotoxin α	15	0.879798	0.621458	1.24553	0.47026	7.53017	0.912341			1.04156	0.411851	2.63407	0.932763	-0.0328199	0.706779		0.857759	0.540918	1.36019	0.514236		0.93
	myeloperoxidase	39	1.1441	0.802894	1.6303	0.456261	37.1073	0.51057			0.784866	0.436842	1.41015	0.422942	0.0469295	0.122083		0.98585	0.571096	1.70182	0.959195		0.486
	cathepsin G	14	1.14888	0.832865	1.58479	0.39775	9.33756	0.746998			1.45607	0.770804	2.75057	0.269458	-0.071787	0.413899		1.06884	0.686457	1.66423	0.768229		0.784
	MHCI	25	0.994522	0.807598	1.22471	0.958761	10.702	0.990984			0.974209	0.689418	1.37664	0.883544	10.702	0.990984		0.948	0.705615	1.27365	0.722997		0.989
	CD28-CD4-CD8-T cell	14	1.13958	0.924149	1.40524	0.221646	12.5594	0.48239			1.01553	0.766225	1.34596	0.916365	0.0535924	0.253354		1.09206	0.82131	1.45208	0.544624		0.613
	PD1*	1	1.20568	0.298769	4.8655	0.792725
	CD4-CD8-Natural Killer T cell	32	1.02074	0.795557	1.30967	0.871749	37.9748	0.181349			1.31669	0.829039	2.09119	0.252941	-0.0728189	0.212012		1.15171	0.795514	1.6674	0.454334		0.159
	CD8	10	0.827131	0.607178	1.12676	0.228858	13.1152	0.15746			0.996682	0.629574	1.57785	0.989035	-0.0696611	0.316391		0.912332	0.641857	1.29678	0.609062		0.253
	CD40	15	1.77838	0.686742	4.60527	0.235664	21.6122	0.0869423			1.0842	0.0835661	14.0667	0.951642	0.0453448	0.68874		2.44679	0.791136	7.56732	0.120353		0.076
	TCR	9	1.15169	0.973549	1.36243	0.0994935	8.06765	0.42689			1.07854	0.888775	1.30883	0.468833	0.0669906	0.227411		1.12214	0.911828	1.38096	0.276468		0.55
	C3	7	0.593392	0.33876	1.03942	0.0680285	6.36586	0.383478			0.58157	0.0860406	3.93098	0.602206	0.00347115	0.983454		0.452524	0.208691	0.981248	0.04465		0.377
	C4	23	1.19381	0.902096	1.57987	0.215256	31.4343	0.087565			1.0659	0.602181	1.88671	0.828722	0.035217	0.657922		1.18776	0.84729	1.66504	0.318066		0.111
	Complement factor B	37	0.876107	0.707112	1.08549	0.226386	37.7796	0.387927			0.75998	0.563528	1.02492	0.0806952	0.0426537	0.194796		0.827772	0.618652	1.10758	0.20328		0.397

## Sheet: suplementary table S5
Table S5. Association of Allergic contact dermatits with Systemic Immune factors Using Mendelian Randomization (With SNPs reaching p < 5 x 10-6)
			Inverse variance weighting								MR-Egger							Weighted Median					MR-PRESSO
Category	Exposures	No. of SNPs	OR	or_lci95	or_uci95	pval	Q	Q pval	I2		OR	or_lci95	or_uci95	pval	intercept	intercept pval		OR	or_lci95	or_uci95	pval		Global Test pval	No. of SNPs	OR	or_lci95	or_uci95	pval
Interleukins
	IL18	8	1.00267	0.989607	1.0159	0.690412	4.50949	0.719575			1.00091	0.983514	1.01862	0.922258	0.00312334	0.777686		0.994561	0.97714	1.01229	0.545296		0.662
	IL27	8	0.996101	0.981105	1.01133	0.613728	9.50226	0.218577			0.99996	0.978803	1.02157	0.997211	-0.00689131	0.612247		0.993229	0.976005	1.01076	0.446555		0.29
	IL6	8	0.98918	0.972615	1.00603	0.206729	4.85403	0.677772			0.986958	0.964914	1.00951	0.298076	0.00371791	0.778775		0.98829	0.967018	1.01003	0.288673		0.698
	IL8	8	1.00985	0.996084	1.02381	0.161545	6.09762	0.528398			1.01065	0.992302	1.02934	0.30028	-0.00144849	0.90171		1.00985	0.996084	1.02381	0.161545		0.5
	IL25	7	0.996912	0.961772	1.03334	0.865881	7.98534	0.239179			0.971496	0.920127	1.02573	0.344585	0.0357416	0.28097		1.00155	0.96052	1.04434	0.941999		0.248
	IL4	7	1.02021	0.980872	1.06113	0.318553	9.58867	0.143077			0.996113	0.936245	1.05981	0.906791	0.0330804	0.371998		1.01402	0.972825	1.05696	0.510569		0.219
	IL12p70	6	0.981911	0.951212	1.0136	0.259991	7.12104	0.211793			0.985264	0.931058	1.04263	0.63422	-0.00375207	0.887004		0.983296	0.949157	1.01866	0.350113		0.24
	IL1a	7	1.00934	0.970871	1.04934	0.638994	9.36696	0.153968			1.01134	0.945959	1.08125	0.754225	-0.0027374	0.942962		1.00596	0.963738	1.05003	0.785933		0.16
	IL1b	7	1.00901	0.966085	1.05384	0.685972	11.7209	0.0684938			0.97661	0.915189	1.04215	0.507074	0.0451691	0.257716		1.02421	0.978175	1.07242	0.307921		0.095
	IL34	7	1.00531	0.960664	1.05203	0.819241	12.791	0.0464784			1.02934	0.956471	1.10776	0.475038	-0.03268	0.450783		0.99247	0.944863	1.04248	0.763131		0.065
	IL37	7	1.01932	0.978963	1.06133	0.353224	10.1178	0.119778			1.04575	0.981777	1.11389	0.223531	-0.0354283	0.349916		1.00477	0.958354	1.05344	0.843582		0.135
	IL9	7	0.956537	0.919928	0.994604	0.025632	2.00299	0.919424			0.957204	0.898541	1.0197	0.233272	-0.000770811	0.979168		0.945254	0.899151	0.993721	0.0273212		0.91
	IL5	7	0.970154	0.928924	1.01321	0.171452	3.19686	0.669665			1.00037	0.928576	1.07772	0.992687	-0.0308237	0.376642		0.990073	0.936894	1.04627	0.723204		0.645
Chemokines
	BLC	7	0.98908	0.952965	1.02656	0.562893	8.57605	0.198861			0.96041	0.909389	1.01429	0.206648	0.0406976	0.229167		0.982257	0.939511	1.02695	0.430329		0.218
	Eotaxin	7	1.02479	0.982711	1.06866	0.252363	10.9103	0.091188			0.994724	0.933294	1.0602	0.87717	0.041203	0.288626		1.0082	0.963702	1.05476	0.722784		0.13
	MIP1b	8	1.00232	0.988694	1.01612	0.740376	5.22054	0.63307			1.01068	0.992533	1.02917	0.294177	-0.0153507	0.219332		1.00075	0.982496	1.01934	0.936306		0.685
	MCP1	3	1.02305	0.952258	1.09912	0.533313	0.136864	0.933857			1.03842	0.909665	1.1854	0.675896	-0.013061	0.83653		1.02823	0.949438	1.11356	0.493733		0.685
	CCL1	7	1.00304	0.964649	1.04296	0.878904	9.45572	0.149524			0.970071	0.917791	1.02533	0.331477	0.0462592	0.185872		0.998322	0.952405	1.04645	0.944277		0.133
	RANTES	7	1.01182	0.980827	1.0438	0.459039	2.83703	0.829006			0.996643	0.949101	1.04656	0.897985	0.0209149	0.467462		1.00816	0.97132	1.0464	0.668749		0.835
	MCP3	7	1.00556	0.974757	1.03734	0.726796	3.29058	0.77159			1.00438	0.956469	1.05469	0.867758	0.00162703	0.953612		0.99806	0.958664	1.03907	0.9247		0.797
	IP-10	7	1.01971	0.98408	1.05664	0.282059	7.84186	0.249919			0.992153	0.941223	1.04584	0.781277	0.0379096	0.243601		1.00994	0.967633	1.0541	0.650447		0.241
	MIG	7	0.995116	0.964642	1.02655	0.757669	5.58697	0.471008			0.988931	0.939614	1.04084	0.687503	0.00862912	0.769241		0.981403	0.942119	1.02232	0.367762		0.466
	GROa	8	1.01311	0.999763	1.02663	0.0130218	3.22906	0.863034			1.00516	0.987492	1.02315	0.589888	0.0141477	0.238321		1.01241	0.994969	1.03016	0.164163		0.792
	MIP1a	3	1.02877	0.957578	1.10526	0.438193	1.21346	0.54513			1.0214	0.883659	1.18061	0.822373	0.00630082	0.926633		1.02806	0.942073	1.1219	0.534612		0.792
Growth factors
	TGF-β	7	1.00606	0.975243	1.03784	0.703602	4.07183	0.666957			0.999497	0.951834	1.04955	0.98468	0.00905275	0.747495		0.996111	0.956143	1.03775	0.852037		0.618
	bNGF	8	1.00064	0.98416	1.0174	0.939603	4.87303	0.675454			0.989673	0.967646	1.0122	0.400889	0.0198529	0.204825		0.997371	0.975672	1.01955	0.814579		0.575
	PDGFbb	6	0.987477	0.961441	1.01422	0.355275	3.50773	0.622219			1.00138	0.959424	1.04517	0.952687	-0.0152596	0.45849		0.987822	0.954321	1.0225	0.486377		0.688
	SCF	7	1.01444	0.983372	1.04649	0.366267	4.79946	0.56978			0.993134	0.945775	1.04287	0.793337	0.0293786	0.319787		1.02552	0.985	1.06772	0.220466		0.569
	GCSF	7	0.995397	0.96491	1.02685	0.771258	3.99675	0.677117			0.967223	0.921099	1.01566	0.23888	0.0397354	0.195535		0.995138	0.955883	1.03601	0.812393		0.675
	VEGF D	8	0.995668	0.980504	1.01107	0.579252	9.57051	0.214246			1.00644	0.988558	1.02465	0.50891	-0.0191884	0.12628		0.998103	0.980835	1.01567	0.831091		0.313
	VEGF A	3	1.06581	0.992057	1.14505	0.0814993	0.744682	0.689119			1.01939	0.892992	1.16367	0.823668	0.0390226	0.576509		1.06786	0.97723	1.1669	0.146784		0.58
	MCSF	7	1.00754	0.974505	1.0417	0.658705	6.8922	0.330931			0.988843	0.937546	1.04295	0.696839	0.0259254	0.412381		1.01305	0.970261	1.05772	0.556016		0.343
Other
	TNF-a	3	1.02045	0.928724	1.12123	0.673577	2.43668	0.29572			1.10052	0.956585	1.26612	0.408288	-0.0849867	0.410099		1.02835	0.933519	1.13282	0.571117		0.219
	TNF-b	3	1.01717	0.93376	1.10803	0.696518	0.671261	0.714887			0.981427	0.852725	1.12955	0.83723	0.0402461	0.642709		1.01564	0.921597	1.11928	0.754262		0.219
	TRAIL	3	1.08482	1.00161	1.17495	0.0455486	2.48054	0.289306			1.17324	1.02791	1.33911	0.254384	-0.0686981	0.398833		1.09753	1.0049	1.1987	0.0385766		0.219
	TNFS11	3	1.01794	0.91313	1.13479	0.748382	4.59441	0.100539			0.961384	0.748429	1.23493	0.809638	0.050054	0.688575		0.995206	0.918375	1.07847	0.906681		0.219
	TNFS14	3	1.02588	0.927088	1.13519	0.620941	3.98713	0.136209			0.95104	0.781251	1.15773	0.704676	0.0663671	0.534139		0.999024	0.920758	1.08394	0.981276		0.219
	IFNg	7	0.995446	0.968411	1.02324	0.74527	5.5774	0.472152			1.00255	0.957205	1.05005	0.918259	-0.00777776	0.71707		0.9971	0.962958	1.03245	0.870202		0.512
	CRP	6	0.999703	0.99128	1.0082	0.945052	23.561	0.000263602			1.0052	0.990816	1.0198	0.519406	-0.00522002	0.405783		1.00456	0.999121	1.01002	0.100515		<0.001
	Lymphotoxin α	7	1.00193	0.97124	1.0336	0.903136	4.92991	0.552834			1.00982	0.961646	1.0604	0.711405	-0.0108423	0.700525		0.985576	0.944182	1.02879	0.506904		0.511
	myeloperoxidase	8	0.997244	0.98346	1.01122	0.697504	8.15027	0.31953			1.00385	0.985327	1.02272	0.70009	-0.0107861	0.339098		0.995802	0.978214	1.01371	0.643547		0.35
	cathepsin G	7	1.00513	0.962661	1.04947	0.816358	11.5536	0.0727009			1.01029	0.938174	1.08796	0.797214	-0.0070923	0.867286		1.00157	0.956807	1.04843	0.946348		0.081
	MHCI	3	1.07171	0.979653	1.17242	0.130692	2.23365	0.327317			1.14459	0.995416	1.31612	0.309049	-0.0740424	0.4519		1.07319	0.970979	1.18616	0.166587		0.079
	CD28-CD4-CD8-T cell	8	1.0012	0.984921	1.01775	0.885903	4.08596	0.769825			0.99868	0.978119	1.01967	0.90506	0.00825506	0.712989		0.999172	0.979674	1.01906	0.934335		0.834
	PD1*	1	1.00291	0.935638	1.07502	0.93457	0.437533	0.508316
	CD4-CD8-Natural Killer T cell	8	1.00218	0.986315	1.01829	0.78945	3.65215	0.818857			1.00258	0.982554	1.02302	0.810624	-0.00134215	0.950921		1.00074	0.9816	1.02025	0.940202		0.843
	CD8	8	1.00036	0.976074	1.02525	0.977125	16.7497	0.0190837			1.0004	0.967364	1.03456	0.982202	-0.000128873	0.997166		0.995594	0.976003	1.01558	0.663241		0.084
	CD40	8	1.01066	0.993986	1.02761	0.21159	11.0633	0.135883			1.00738	0.983685	1.03164	0.56717	0.00571234	0.701997		1.0061	0.98882	1.02368	0.491556		0.186
	TCR	8	0.99938	0.983363	1.01566	0.940052	5.91103	0.550175			0.998578	0.978339	1.01923	0.896076	0.00265203	0.90445		0.99496	0.975628	1.01467	0.613738		0.578
	C3	5	0.999013	0.974715	1.02392	0.937319	2.37161	0.667763			1.00702	0.971385	1.04397	0.72882	-0.0135208	0.593738		1.00293	0.973639	1.0331	0.846628		0.673
	C4	7	1.05221	1.00203	1.10489	0.0412055	14.8212	0.0216936			1.02051	0.945284	1.10172	0.625452	0.0423357	0.356683		1.05403	1.00622	1.10411	0.0262997		0.05
	Complement factor B	8	1.0278	0.991057	1.06591	0.0274207	44.7151	1.55323e-07			1.00895	0.959897	1.06051	0.737971	0.0343656	0.331641		0.999656	0.979189	1.02055	0.973991		<0.001
